# Supplementary material for: Effect of Polyphenols on the Ice-Nucleation Activity of Ultrafine Bubbles
Source: Nanomaterials (Basel). 2023 Jan 2;13(1):205. doi: 10.3390/nano13010205 (PMC9823398; doi:10.3390/nano13010205)
Supplement: Supplementary file 1 [file nanomaterials-13-00205-s001.zip]

Archive with 1 entries (1 files):
- nanomaterials-2087945-supplementary.xlsx
