# Supplementary material for: Effect of Polyphenols on the Ice-Nucleation Activity of Ultrafine Bubbles
Source: Nanomaterials (Basel). 2023 Jan 2;13(1):205. doi: 10.3390/nano13010205 (PMC9823398; doi:10.3390/nano13010205)
Supplement: Supplementary file 1 [file nanomaterials-13-00205-s001.zip › nanomaterials-2087945-supplementary.xlsx]

## Sheet: cumulative freezing probability
	pure W	UFB			TA 0.1%	TA 0.05%	TA 0.01%	TC 0.1%	TC 0.05%	TC 0.01%	OLG 0.1%	OLG 0.1% UFB	OLG 0.05%		TA 0.1% UFB	TC 0.1% UFB	OLG 0.1%
-16.5	0.97619	0.971154		-16.5	1	1	1	1	1	1	1	1	1		1	1	1
-16.4	0.97619	0.961538		-16.4	1	1	1	1	1	1	1	1	1		1	1	1
-16.3	0.97619	0.961538		-16.3	1	1	1	1	1	1	1	1	1		1	1	1
-16.2	0.97619	0.961538		-16.2	1	1	1	1	1	1	1	1	1		1	1	1
-16.1	0.97619	0.961538		-16.1	1	1	1	1	1	1	1	1	1		1	1	1
-16	0.952381	0.961538		-16	1	1	1	1	1	1	1	1	1		1	1	1
-15.9	0.952381	0.961538		-15.9	1	1	1	1	1	1	1	1	1		1	1	1
-15.8	0.952381	0.961538		-15.8	1	1	1	1	1	1	1	1	1		1	1	1
-15.7	0.952381	0.961538		-15.7	1	1	1	1	1	1	1	1	1		1	1	1
-15.6	0.952381	0.961538		-15.6	1	1	1	1	1	1	1	1	1		1	1	1
-15.5	0.952381	0.961538		-15.5	1	1	1	1	1	1	1	1	1		1	1	1
-15.4	0.952381	0.961538		-15.4	1	1	1	1	1	1	1	1	1		1	1	1
-15.3	0.904762	0.961538		-15.3	1	1	1	1	1	1	1	1	1		1	1	1
-15.2	0.904762	0.961538		-15.2	1	1	1	1	1	1	1	1	1		1	1	1
-15.1	0.904762	0.961538		-15.1	1	1	1	1	1	1	1	1	1		1	1	1
-15	0.904762	0.961538		-15	1	1	1	1	1	1	1	1	1		1	1	1
-14.9	0.880952	0.961538		-14.9	1	1	1	1	1	1	1	1	1		1	1	1
-14.8	0.833333	0.942308		-14.8	1	1	1	1	1	1	1	1	1		1	1	1
-14.7	0.833333	0.942308		-14.7	1	1	1	1	1	1	1	1	1		1	1	1
-14.6	0.809524	0.942308		-14.6	1	1	1	1	1	1	1	1	1		1	1	1
-14.5	0.738095	0.923077		-14.5	1	1	1	1	1	1	1	1	1		1	1	1
-14.4	0.738095	0.884615		-14.4	1	1	1	1	1	1	1	1	1		1	1	1
-14.3	0.714286	0.865385		-14.3	1	1	1	1	1	1	1	1	1		1	1	1
-14.2	0.714286	0.865385		-14.2	1	1	1	1	1	1	1	1	1		1	1	1
-14.1	0.714286	0.865385		-14.1	1	1	1	1	1	1	1	1	1		1	1	1
-14	0.690476	0.807692		-14	1	1	1	1	1	1	1	1	1		1	1	1
-13.9	0.690476	0.788462		-13.9	1	1	1	1	1	1	1	1	1		1	1	1
-13.8	0.690476	0.788462		-13.8	1	1	1	1	1	1	1	1	1		1	1	1
-13.7	0.595238	0.788462		-13.7	1	1	1	1	1	1	1	1	1		1	1	1
-13.6	0.547619	0.711538		-13.6	1	1	1	1	1	1	1	1	1		1	1	1
-13.5	0.5	0.692308		-13.5	1	1	1	1	1	1	1	1	1		1	1	1
-13.4	0.47619	0.692308		-13.4	1	1	0.944444	1	1	1	1	1	1		1	1	1
-13.3	0.47619	0.615385		-13.3	1	1	0.944444	1	1	1	1	1	1		1	1	1
-13.2	0.47619	0.576923		-13.2	1	1	0.944444	1	1	1	1	1	1		1	1	1
-13.1	0.452381	0.538462		-13.1	1	1	0.944444	1	1	1	1	1	1		1	1	1
-13	0.428571	0.538462		-13	1	1	0.944444	1	1	1	1	1	1		1	1	1
-12.9	0.404762	0.519231		-12.9	1	1	0.944444	1	1	1	1	1	1		1	1	1
-12.8	0.404762	0.480769		-12.8	1	0.95	0.944444	1	1	1	1	1	1		1	1	1
-12.7	0.404762	0.461538		-12.7	1	0.95	0.944444	1	1	1	1	1	1		1	1	1
-12.6	0.357143	0.384615		-12.6	1	0.95	0.944444	1	1	1	1	1	1		1	1	1
-12.5	0.285714	0.384615		-12.5	1	0.95	0.944444	1	1	1	1	1	1		1	1	1
-12.4	0.285714	0.384615		-12.4	1	0.95	0.944444	1	1	1	1	1	1		1	1	1
-12.3	0.238095	0.365385		-12.3	1	0.95	0.944444	1	1	1	1	1	1		0.928571	1	1
-12.2	0.238095	0.365385		-12.2	1	0.9	0.944444	1	1	1	1	1	1		0.857143	1	1
-12.1	0.214286	0.307692		-12.1	1	0.9	0.944444	1	1	1	1	1	1		0.857143	1	1
-12	0.214286	0.269231		-12	1	0.9	0.944444	1	1	1	1	1	1		0.857143	1	1
-11.9	0.214286	0.25		-11.9	0.954545	0.9	0.944444	1	1	1	1	1	1		0.857143	0.956522	1
-11.8	0.214286	0.25		-11.8	0.954545	0.9	0.944444	1	1	1	1	1	1		0.714286	0.956522	1
-11.7	0.166667	0.25		-11.7	0.954545	0.9	0.944444	1	1	1	1	1	1		0.714286	0.913043	0.956522
-11.6	0.142857	0.25		-11.6	0.954545	0.9	0.944444	1	1	1	1	1	1		0.714286	0.869565	0.913043
-11.5	0.119048	0.230769		-11.5	0.954545	0.9	0.944444	1	1	1	1	1	1		0.714286	0.869565	0.913043
-11.4	0.047619	0.192308		-11.4	0.772727	0.9	0.944444	1	1	1	1	1	1		0.714286	0.869565	0.913043
-11.3	0.047619	0.153846		-11.3	0.727273	0.9	0.833333	1	1	1	0.958333	0.823529	1		0.714286	0.869565	0.913043
-11.2	0.047619	0.134615		-11.2	0.681818	0.8	0.777778	1	1	1	0.875	0.823529	1		0.642857	0.826087	0.913043
-11.1	0.047619	0.134615		-11.1	0.681818	0.8	0.722222	1	1	1	0.875	0.823529	1		0.642857	0.826087	0.913043
-11	0.047619	0.134615		-11	0.636364	0.7	0.666667	0.956522	1	1	0.875	0.823529	1		0.571429	0.695652	0.913043
-10.9	0.0238095	0.115385		-10.9	0.5	0.65	0.611111	0.956522	1	1	0.875	0.823529	0.909091		0.571429	0.608696	0.913043
-10.8	0.0238095	0.115385		-10.8	0.5	0.55	0.555556	0.956522	1	1	0.875	0.823529	0.909091		0.571429	0.608696	0.913043
-10.7	0.0238095	0.115385		-10.7	0.5	0.55	0.5	0.913043	1	1	0.833333	0.823529	0.909091		0.571429	0.608696	0.869565
-10.6	0.0238095	0.115385		-10.6	0.454545	0.55	0.444444	0.782609	1	1	0.791667	0.823529	0.909091		0.571429	0.565217	0.869565
-10.5	0.0238095	0.115385		-10.5	0.409091	0.45	0.444444	0.73913	0.782609	1	0.75	0.823529	0.863636		0.5	0.565217	0.869565
-10.4	0.0238095	0.0961538		-10.4	0.363636	0.45	0.388889	0.695652	0.73913	0.954545	0.708333	0.764706	0.818182		0.5	0.565217	0.826087
-10.3	0.0238095	0.0961538		-10.3	0.363636	0.45	0.388889	0.652174	0.73913	0.863636	0.666667	0.647059	0.681818		0.428571	0.565217	0.695652
-10.2	0.0238095	0.0961538		-10.2	0.318182	0.45	0.388889	0.565217	0.695652	0.727273	0.541667	0.588235	0.545455		0.428571	0.565217	0.695652
-10.1	0.0238095	0.0769231		-10.1	0.318182	0.4	0.388889	0.478261	0.695652	0.590909	0.416667	0.588235	0.454545		0.357143	0.521739	0.521739
-10	0.0238095	0.0576923		-10	0.318182	0.4	0.388889	0.434783	0.652174	0.5	0.333333	0.588235	0.409091		0.357143	0.434783	0.391304
-9.9	0.0238095	0.0576923		-9.9	0.227273	0.35	0.388889	0.434783	0.521739	0.5	0.333333	0.529412	0.409091		0.357143	0.434783	0.304348
-9.8	0.0238095	0.0576923		-9.8	0.181818	0.2	0.333333	0.347826	0.478261	0.363636	0.25	0.529412	0.272727		0.285714	0.391304	0.217391
-9.7	0.0238095	0.0576923		-9.7	0.136364	0.2	0.333333	0.347826	0.478261	0.318182	0.25	0.470588	0.181818		0.214286	0.391304	0.173913
-9.6	0.0238095	0.0384615		-9.6	0.136364	0.1	0.333333	0.26087	0.391304	0.227273	0.25	0.470588	0.0909091		0.214286	0.391304	0.130435
-9.5	0.0238095	0.0384615		-9.5	0.136364	0.1	0.277778	0.26087	0.347826	0.227273	0.208333	0.470588	0.0909091		0.214286	0.347826	0.130435
-9.4	0.0238095	0.0384615		-9.4	0.136364	0.1	0.277778	0.26087	0.304348	0.227273	0.208333	0.470588	0.0909091		0.214286	0.347826	0.130435
-9.3	0.0238095	0.0384615		-9.3	0.136364	0.1	0.277778	0.26087	0.26087	0.136364	0.125	0.294118	0.0909091		0.214286	0.26087	0.130435
-9.2	0.0238095	0.0384615		-9.2	0.136364	0.1	0.277778	0.26087	0.173913	0.136364	0.125	0.294118	0.0909091		0.214286	0.26087	0.130435
-9.1	0.0238095	0.0384615		-9.1	0.136364	0.1	0.277778	0.217391	0.173913	0.136364	0.125	0.235294	0.0909091		0.142857	0.217391	0.0869565
-9	0.0238095	0.0384615		-9	0.136364	0.1	0.277778	0.217391	0.173913	0.136364	0.125	0.176471	0.0909091		0.142857	0.217391	0.0869565
-8.9	0.0238095	0.0384615		-8.9	0.136364	0.1	0.277778	0.217391	0.173913	0.136364	0.0833333	0.176471	0.0909091		0.142857	0.217391	0.0869565
-8.8	0.0238095	0.0384615		-8.8	0.136364	0.05	0.222222	0.217391	0.130435	0.136364	0.0833333	0.176471	0.0909091		0.142857	0.217391	0.0869565
-8.7	0.0238095	0.0384615		-8.7	0.136364	0.05	0.222222	0.217391	0.130435	0.136364	0.0833333	0.176471	0.0909091		0.142857	0.173913	0.0434783
-8.6	0.0238095	0.0384615		-8.6	0.0909091	0.05	0.166667	0.217391	0.130435	0.136364	0.0833333	0.176471	0.0909091		0.142857	0.173913	0.0434783
-8.5	0.0238095	0.0384615		-8.5	0	0	0.166667	0.173913	0.130435	0.136364	0.0833333	0.176471	0.0909091		0.142857	0.173913	0.0434783
-8.4	0	0.0384615		-8.4	0	0	0.166667	0.173913	0.130435	0.136364	0.0833333	0.176471	0.0909091		0.142857	0.130435	0.0434783
-8.3	0	0.0384615		-8.3	0	0	0.0555556	0.173913	0.0869565	0.136364	0.0833333	0.0588235	0.0909091		0.142857	0.130435	0.0434783
-8.2	0	0.0192308		-8.2	0	0	0.0555556	0.173913	0.0869565	0.136364	0.0833333	0.0588235	0.0909091		0	0.130435	0.0434783
-8.1	0	0.0192308		-8.1	0	0	0.0555556	0.173913	0.0869565	0.136364	0.0833333	0.0588235	0.0909091		0	0.0869565	0
-8	0	0.0192308		-8	0	0	0	0.173913	0.0869565	0.136364	0.0833333	0.0588235	0.0909091		0	0.0869565	0
-7.9	0	0.0192308		-7.9	0	0	0	0.130435	0.0869565	0.136364	0.0833333	0.0588235	0.0454545		0	0.0869565	0
-7.8	0	0.0192308		-7.8	0	0	0	0.130435	0.0869565	0.136364	0.0833333	0.0588235	0.0454545		0	0.0869565	0
-7.7	0	0.0192308		-7.7	0	0	0	0.0434783	0.0434783	0.136364	0.0833333	0.0588235	0.0454545		0	0.0869565	0
-7.6	0	0.0192308		-7.6	0	0	0	0.0434783	0	0.0454545	0	0.0588235	0.0454545		0	0.0869565	0
-7.5	0	0.0192308		-7.5	0	0	0	0	0	0.0454545	0	0.0588235	0.0454545		0	0.0869565	0
-7.4	0	0.0192308		-7.4	0	0	0	0	0	0.0454545	0	0.0588235	0.0454545		0	0.0869565	0
-7.3	0	0.0192308		-7.3	0	0	0	0	0	0.0454545	0	0.0588235	0.0454545		0	0.0869565	0
-7.2	0	0.0192308		-7.2	0	0	0	0	0	0.0454545	0	0	0.0454545		0	0.0869565	0
-7.1	0	0.0192308		-7.1	0	0	0	0	0	0.0454545	0	0	0.0454545		0	0.0869565	0
-7	0	0.0192308		-7	0	0	0	0	0	0.0454545	0	0	0.0454545		0	0.0869565	0
-6.9	0	0.0192308		-6.9	0	0	0	0	0	0.0454545	0	0	0.0454545		0	0.0869565	0
-6.8	0	0.0192308		-6.8	0	0	0	0	0	0	0	0	0		0	0	0
-6.7	0	0		-6.7	0	0	0	0	0	0	0	0	0		0	0	0
-6.6	0	0		-6.6	0	0	0	0	0	0	0	0	0		0	0	0
-6.5	0	0		-6.5	0	0	0	0	0	0	0	0	0		0	0	0
-6.4	0	0		-6.4	0	0	0	0	0	0	0	0	0		0	0	0
-6.3	0	0		-6.3	0	0	0	0	0	0	0	0	0		0	0	0
-6.2	0	0		-6.2	0	0	0	0	0	0	0	0	0		0	0	0
-6.1	0	0		-6.1	0	0	0	0	0	0	0	0	0		0	0	0
-6	0	0		-6	0	0	0	0	0	0	0	0	0		0	0	0
-5.9	0	0		-5.9	0	0	0	0	0	0	0	0	0		0	0	0
-5.8	0	0		-5.8	0	0	0	0	0	0	0	0	0		0	0	0
-5.7	0	0		-5.7	0	0	0	0	0	0	0	0	0		0	0	0
-5.6	0	0		-5.6	0	0	0	0	0	0	0	0	0		0	0	0
-5.5	0	0		-5.5	0	0	0	0	0	0	0	0	0		0	0	0

## Sheet: nanoSAQLA
	UFB day1	TA-UFB	TC-UFB	OLG-UFB	OLG+H2O
50.6	0	0	0	0	0
65.8	0	0	0	0	0
85.5	0	0	0	0	6.72646
111	0	0	0	8.52713	0
144.2	5.92417	5.39216	0	10.0775	6.27803
187.4	10.9005	10.5392	10.1562	11.2403	13.4529
243.4	13.5071	13.9706	21.0937	0	30.4933
316.2	11.8483	12.2549	30	6.20155	23.7668
410.8	7.81991	7.59804	23.75	6.58915	13.4529
533.7	4.9763	2.94118	12.8125	23.6434	0
693.3	8.05687	2.69608	2.1875	10.4651	0
900.6	11.8483	6.61765	0	9.30233	5.8296
1170	13.5071	10.5392	0	0	0
1519.9	8.53081	12.5	0	7.75194	0
1974.5	3.08057	9.31373	0	6.20155	0
2565	0	5.63725	0	0	0
3332.2	0	0	0	0	0
4328.8	0	0	0	0	0
5623.4	0	0	0	0	0
7305.3	0	0	0	0	0
9490.1	0	0	0	0	0
